# Supplementary material for: Photoelectrocatalytic Activity of ZnO-Modified Hematite Films in the Reaction of Alcohol Degradation
Source: Int J Mol Sci. 2023 Sep 13;24(18):14046. doi: 10.3390/ijms241814046 (PMC10531269; doi:10.3390/ijms241814046)
Supplement: Supplementary file 1 [file ijms-24-14046-s001.zip]

Archive with 1 entries (1 files):
- ijms-2567692-supplementary.pdf
